# Supplementary material for: Optimizing Lactic Acid Bacteria Fermentation for Enhanced Summer and Autumn Tea Quality
Source: Foods. 2024 Sep 30;13(19):3126. doi: 10.3390/foods13193126 (PMC11475831; doi:10.3390/foods13193126)
Supplement: Supplementary file 1 [file foods-13-03126-s001.zip]

Archive with 1 entries (1 files):
- foods-3173346-supplementary.xlsx
