# Supplementary material for: Optimizing Lactic Acid Bacteria Fermentation for Enhanced Summer and Autumn Tea Quality
Source: Foods. 2024 Sep 30;13(19):3126. doi: 10.3390/foods13193126 (PMC11475831; doi:10.3390/foods13193126)
Supplement: Supplementary file 1 [file foods-13-03126-s001.zip › foods-3173346-supplementary.xlsx]

## Sheet: Table S1
Table S1 The factors and levels of LAB mixture experiment
Fators and levels	Leuconostoc mesenteroides	Lactobacillus plantarum	Lactobacillus brevis	Lactobacillus acidophilus
0	0	0	0	0
0.125	0.25	0.25	0.25	0.25
0.25	0.5	0.5	0.5	0.5
0.5	1	1	1	1
0.625	1.25	1.25	1.25	1.25
1	2	2	2	2

## Sheet: Table S2
Table S2 The technological level design of the single-factor experiment of the fermentation process
Levels	Fators
	Fixation methods	Degree of rolling(min)	inoculation amount(%)	glucose addition(%)	fermentation temperature(℃）	fermentation time(d)
1	Without fixation	Without rolling（0）	0.5	0	28	0.5
2	Pan-fired	slight rolling (10min)	1	2	30	1
3	Water boiling	medium rolling (15min)	1.5	4	32	1.5
4	Microwave fixation	heavy rolling (20min)	2	6	34	2
5			2.5	8	36	2.5
6			3	10	38	3
7				12	40	3.5
8				14	42	4
9				16

## Sheet: Table S3
Table S3 The factors and levels of the response surface test
Fators	Code	Experiment Levels
		-1	0	1
fermentation time(d)	A	3.5	4	4.5
inoculation amount(%)	B	1.5	2	2.5
glucose addition(%)	C	8	10	12
fermentation temperature(℃）	D	34	36	38

## Sheet: Table S4
Table S4 Mixture design experiment table
Experiment Number	Fermentation temperature (℃）	Inoculation amount （%）	Glucose addition （%）	Fermentation time(d）	Lactic acid yield（mg g-1）
1	0	0	0	0	8.01
2	1	1	0	0	6.66
3	0	1	-1	0	7.02
4	0	0	0	0	7.94
5	1	0	1	0	6.61
6	0	-1	1	0	7.75
7	1	0	0	-1	5.92
8	0	0	0	0	8.02
9	-1	0	0	-1	5.59
10	0	1	0	-1	5.71
11	0	0	0	0	7.99
12	0	0	1	1	7.5
13	-1	0	-1	0	5.89
14	1	-1	0	0	7.07
15	0	0	1	-1	5.78
16	0	-1	-1	0	6.33
17	0	-1	0	-1	6.31
18	-1	1	0	0	6.29
19	0	1	0	1	6.68
20	1	0	-1	0	7.12
21	0	-1	0	1	6.89
22	0	0	-1	1	6.21
23	0	0	0	0	7.98
24	1	0	0	1	6.78
25	-1	0	1	0	7.05
26	-1	0	0	1	6.36
27	0	1	1	0	6.49
28	0	0	-1	-1	6.17
29	-1	-1	0	0	6.67

## Sheet: Table S5
Table S5 The analysis results of the regression model of lactic acid production
Source	Sum of Square	df	Mean Square	F Value	p-value (Prob>F)	significance
Model	3.99e+18	9	4.434 E+017	27.53	<0.0001	**
Linear Mixtur	1.52e+18	3	5.073 E+017	31.5	<0.0001	**
AB	7.64e+17	1	7.640 E+017	47.44	<0.0001	**
AC	3.67e+17	1	3.674 E+017	22.82	0.0007	**
AD	8.74e+17	1	8.742 E+017	54.28	<0.0001	**
BC	1.59e+17	1	1.591 E+017	9.88	0.0104	*
BD	2.49e+17	1	2.486 E+017	15.43	0.0028	**
CD	1.57e+17	1	1.566 E+017	9.72	0.0109	*
Residual	1.61e+17	10	1.610 E+016
Lack of Fit	1.14e+17	5	2.273 E+016	2.4	0.1797
Pure Error	4.74e+16	5	9.483 E+015
Cor Total	4.15e+18	19
**indicate a extremely significant level of comparison within the group (P<0.01);*indicate a significant level of comparison within the group (P<0.05)

## Sheet: Table S6
Table S6 The analysis results of the regression model of viable bacteria count
Source	Sum of Square	df	Mean Square	F Value	p-value (Prob>F)	significance
Model	0.98	9	0.11	22.88	<0.0001	**
Linear Mixtur	0.37	3	0.12	26.05	<0.0001	**
AB	0.18	1	0.18	37.8	0.0001	**
AC	0.11	1	0.11	23.39	0.0001	**
AD	0.22	1	0.22	46.37	<0.0001	**
BC	0.029	1	0.029	6.14	0.0327	*
BD	0.057	1	0.057	12.11	0.0059	**
CD	0.035	1	0.035	7.33	0.0221	*
Residual	0.047	10	0.00474
Lack of Fit	0.029	5	0.00589	1.64	0.3013
Pure Error	0.018	5	0.0036
Cor Total	1.02	19
**indicate a extremely significant level of comparison within the group (P<0.01);*indicate a significant level of comparison within the group (P<0.05)

## Sheet: Table S7
Table S7 Optimized ratio scheme and response values
Code	A:Leuconostoc mesenteroides	B:Lactobacillus plantarum	C:Lactobacillus brevis	D:Lactobacillus acidophilus	Active bacteria number (x107cfu/mL)	Lactic acid yield (mg/g)
1	0.313	0	0.16	0.527	172	7.43171
2	0.355	0.041	0	0.604	170	7.42666
3	0.372	0	0	0.628	170	7.4158
4	0	0.309	0	0.691	135	7.24459
5	0.303	0.182	0.516	0	131	7.23774

## Sheet: Table S8
Table S8 Content of major biochemical components in CK and FT
Source	Sum of Square	df	Mean Square	F Value	p-value (Prob>F)	significance
Model	15.85	14	1.13	538.43	< 0.0001	**
A-Fermentation temperature	0.44	1	0.44	211.47	< 0.0001	**
B-Inoculation amount	0.39	1	0.39	186.62	< 0.0001	**
C-Glucose addition	0.5	1	0.5	235.95	< 0.0001	**
D-Fermentation time	2.03	1	2.03	967.14	< 0.0001	**
AB	0.000225	1	0.000225	0.11	0.7484
AC	0.7	1	0.7	331.58	< 0.0001	**
AD	0.00203	1	0.00203	0.96	0.3431
BC	0.95	1	0.95	452.09	< 0.0001	**
BD	0.038	1	0.038	18.08	0.0008	**
CD	0.71	1	0.71	335.56	< 0.0001	**
A^2	3.93	1	3.93	1867.97	< 0.0001	**
B^2	1.93	1	1.93	918.5	< 0.0001	**
C^2	1.89	1	1.89	897.58	< 0.0001	**
D^2	7.04	1	7.04	3348.81	< 0.0001	**
Residual	0.029	14	0.0021
Lack of Fit	0.026	10	0.00256	2.63	0.1816
Pure Error	0.00388	4	0.00097
Cor Total	15.88	28
Note: CK-Unfermented tea, FT-fermented tea. **indicate a extremely significant level of comparison within the group (P<0.01);*indicate a significant level of comparison within the group (P<0.05)
